# Supplementary material for: Pharmacometabolomics Detects Unreported Clopidogrel Metabolites in the Urine of Kidney and Liver Transplant Recipients
Source: Metabolites. 2026 Mar 21;16(3):210. doi: 10.3390/metabo16030210 (PMC13028800; doi:10.3390/metabo16030210)
Supplement: Supplementary file 1 [file metabolites-16-00210-s001.zip]

Archive with 1 entries (1 files):
- metabolites-4189979-supplementary.pdf
